# Supplementary material for: Population structure in the Andaman keelback, Xenochrophis tytleri: geographical distance and oceanic barriers to dispersal influence genetic divergence on the Andaman archipelago
Source: PeerJ. 2018 Oct 9;6:e5752. doi: 10.7717/peerj.5752 (PMC6183555; doi:10.7717/peerj.5752)
Supplement: Supplemental Information 1 — Sheet 1: Sample ID, corresponding gene, Bankit ID and sequence accession numbers; Sheet 2: Sample ID, population membership and population name; Sheet 3: Morphological data used for PCA analysis. [file peerj-06-5752-s001.xlsx]

## Sheet: Genbank Accession No.
Sample ID	BankIt ID	Accession No.	Gene
1600	BankIt1907973	KX017099	ND4
1601	BankIt1907973	KX017100	ND4
1602	BankIt1907973	KX017101	ND4
1603	BankIt1907973	KX017102	ND4
1604	BankIt1907973	KX017103	ND4
1605	BankIt1907973	KX017104	ND4
1607	BankIt1907973	KX017105	ND4
1608	BankIt1907973	KX017106	ND4
1610	BankIt1907973	KX017107	ND4
1611	BankIt1907973	KX017108	ND4
1612	BankIt1907973	KX017109	ND4
1613	BankIt1907973	KX017110	ND4
1614	BankIt1907973	KX017111	ND4
1615	BankIt1907973	KX017112	ND4
1617	BankIt1907973	KX017113	ND4
1618	BankIt1907973	KX017114	ND4
1619	BankIt1907973	KX017115	ND4
1620	BankIt1907973	KX017116	ND4
1621	BankIt1907973	KX017117	ND4
1623	BankIt1907973	KX017118	ND4
1624	BankIt1907973	KX017119	ND4
1625	BankIt1907973	KX017120	ND4
1626	BankIt1907973	KX017121	ND4
1627	BankIt1907973	KX017122	ND4
1628	BankIt1907973	KX017123	ND4
1629	BankIt1907973	KX017124	ND4
1631	BankIt1907973	KX017125	ND4
1633	BankIt1907973	KX017126	ND4
1634	BankIt1907973	KX017127	ND4
1635	BankIt1907973	KX017128	ND4
1636	BankIt1907973	KX017129	ND4
1637	BankIt1907973	KX017130	ND4
1638	BankIt1907973	KX017131	ND4
1639	BankIt1907973	KX017132	ND4
1640	BankIt1907973	KX017133	ND4
1641	BankIt1907973	KX017134	ND4
1642	BankIt1907973	KX017135	ND4
1643	BankIt1907973	KX017136	ND4
1644	BankIt1907973	KX017137	ND4
1645	BankIt1907973	KX017138	ND4
1646	BankIt1907973	KX017139	ND4
1647	BankIt1907973	KX017140	ND4
1648	BankIt1907973	KX017141	ND4
1649	BankIt1907973	KX017142	ND4
1650	BankIt1907973	KX017143	ND4
1651	BankIt1907973	KX017144	ND4
1652	BankIt1907973	KX017145	ND4
1653	BankIt1907973	KX017146	ND4
1654	BankIt1907973	KX017147	ND4
1655	BankIt1907973	KX017148	ND4
1656	BankIt1907973	KX017149	ND4
1657	BankIt1907973	KX017150	ND4
1658	BankIt1907973	KX017151	ND4
1659	BankIt1907973	KX017152	ND4
1661	BankIt1907973	KX017153	ND4
1662	BankIt1907973	KX017154	ND4
1663	BankIt1907973	KX017155	ND4
1664	BankIt1907973	KX017156	ND4
1665	BankIt1907973	KX017157	ND4
1666	BankIt1907973	KX017158	ND4
1667	BankIt1907973	KX017159	ND4
1668	BankIt1907973	KX017160	ND4
1669	BankIt1907973	KX017161	ND4
1670	BankIt1907973	KX017162	ND4
1671	BankIt1907973	KX017163	ND4
1672	BankIt1907973	KX017164	ND4
1673	BankIt1907973	KX017165	ND4
1674	BankIt1907973	KX017166	ND4
1675	BankIt1907973	KX017167	ND4
1676	BankIt1907973	KX017168	ND4
1677	BankIt1907973	KX017169	ND4
1679	BankIt1907973	KX017170	ND4
1679	BankIt1907973	KX017171	ND4
1679	BankIt1907973	KX017172	ND4
1679	BankIt1907973	KX017173	ND4
1679	BankIt1907973	KX017174	ND4
1679	BankIt1907973	KX017175	ND4
1679	BankIt1907973	KX017176	ND4
1615	BankIt1907992	KX017177	16S
1625	BankIt1907992	KX017178	16S
1627	BankIt1907992	KX017179	16S
1641	BankIt1907992	KX017180	16S
1647	BankIt1907992	KX017181	16S
1648	BankIt1907992	KX017182	16S
1649	BankIt1907992	KX017183	16S
1653	BankIt1907992	KX017184	16S
1655	BankIt1907992	KX017185	16S
1665	BankIt1907992	KX017186	16S
1668	BankIt1907992	KX017187	16S
1675	BankIt1907992	KX017188	16S
1677	BankIt1907992	KX017189	16S
1679	BankIt1907992	KX017190	16S
1681	BankIt1907992	KX017191	16S
1685	BankIt1907992	KX017192	16S
1618	ATGATAATTACCCTCCTATTCATAATCCTTTCGTTCTCCCCAGATATCTTTAACGACCCTGAAAATTTTTCGAAAGCCAACCCGCTAGTCACACCACAACACATTAAGCCAGAATGATACTTTTTATTCGCCTATGGAATCCTTCGATCAATTCCCAATAAACTGGGGGGAACAATCGCCCTAATCCTGTCAGTCACCATCCTTATAACTCTACCATTCACCCACACTTCCAACCTACGATCAATAACCTTCCGCCCACTAGCCCAATTCACATTCTGAACACTAGTTGCCACCTTTAT	CytB
1631	ATGATAATTACCCTCCTATTCATAATCCTTTCGTTCTCCCCAGATATCTTTAACGACCCTGAAAACTTTTCGAAAGCCAACCCGCTAGTCACACCACAACACATTAAGCCAGAATGATACTTTTTATTCCCCTATGGAATCCTTCGATCAATTCCCAATAAACTGGGGGGAACAATCGCCCTAATCCTGTCAGTCACCATCCTTATAACTCTGCCATTCACCCACACTTCCAACCTACGATCAATAACCTTCCGCCCACTAGCCCAACTCACATTCTGAACACTAGTTGCCACCTTTAT	CytB
1651	ATGATAATTACCCTCCTATTCATAATCCTTTCATTCTCCCCAGATATCTTTAACGACCCTGAAAATTTTTCAAAAGCCAACCCGCTAGTCACACCACAACACATTAAGCCAGAATGATACTTTTTATTCGCCTATGGAATCCTTCGATCAATTCCCAATAAACTGGGGGGAACAATCGCCCTAATCCTGTCAGTCACCATCCTTATAACTCTGCCATTCACCCACACTTCCAACCTACGATCAATAACCTTCCGCCCACTAGCCCAACTCACATTCTGAACACTAGTTGCCACCTTTAT	CytB
1653	ATGATAATTACCCTCCTATTCATAATCCTTTCATTCTCCCCAGATATCTTTAACGACCCTGAAAATTTTTCAAAAGCCAACCCGCTAGTCACACCACAACACATTAAGCCAGAATGATACTTTTTATTCGCCTATGGAATCCTTCGATCAATTCCCAATAAACTGGGGGGAACAATCGCCCTAATCCTGTCAGTCACCATCCTTATAACTCTGCCATTCACCCACACTTCCAACCTACGATCAATAACCTTCCGCCCACTAGCCCAACTCACATTCTGAACACTAGTTGCCACCTTTAT	CytB
1655	ATGATAATTACCCTCCTATTCATAATCCTTTCATTCTCCCCAGATATCTTTAACGACCCTGAAAATTTTTCAAAAGCCAACCCGCTAGTCACACCACAACACATTAAGCCAGAATGATACTTTTTATTCGCCTATGGAATCCTTCGATCAATTCCCAATAAACTGGGGGGAACAATCGCCCTAATCCTGTCAGTCACCATCCTTATAACTCTGCCATTCACCCACACTTCCAACCTACGATCAATAACCTTCCGCCCACTAGCCCAACTCACATTCTGAACACTAGTTGCCACCTTTAT	CytB
1659	ATGATAATTACCCTCCTATTCATAATCCTTTCATTCTCCCCAGATATCTTTAACGACCCTGAAAATTTTTCAAAAGCCAACCCGCTAGTCACACCACAACACATTAAGCCAGAATGATACTTTTTATTCGCCTATGGAATCCTTCGATCAATTCCCAATAAACTGGGGGGAACAATCGCCCTAATCCTGTCAGTCACCATCCTTATAACTCTGCCATTCACCCACACTTCCAACCTACGATCAATAACCTTCCGCCCACTAGCCCAACTCACATTCTGAACACTAGTTGCCACCTTTAT	CytB
1662	ATGATAATTACCCTCCTATTCATAATCCTTTCATTCTCCCCAGATATCTTTAACGACCCTGAAAATTTTTCAAAAGCCAACCCGCTAGTCACACCACAACACATTAAGCCAGAATGATACTTTTTATTCGCCTATGGAATCCTTCGATCAATTCCCAATAAACTGGGGGGAACAATCGCCCTAATCCTGTCAGTCACCATCCTTATAACTCTGCCATTCACCCACACTTCCAACCTACGATCAATAACCTTCCGCCCACTAGCCCAACTCACATTCTGAACACTAGTTGCCACCTTTAT	CytB
1668	ATGATAATTACCCTCCTATTCATAATCCTTTCATTCTCCCCAGATATCTTTAACGACCCTGAAAATTTTTCAAAAGCCAACCCGCTAGTCACACCACAACACATTAAGCCAGAATGATACTTTTTATTCGCCTATGGAATCCTTCGATCAATTCCCAATAAACTGGGGGGAACAATCGCCCTAATCCTGTCAGTCACCATCCTTATAACTCTGCCATTCACCCACACTTCCAACCTACGATCAATAACCTTCCGCCCACTAGCCCAACTCACATTCTGAACACTAGTTGCCACCTTTAT	CytB
1672	ATGATAATTACCCTCCTATTCATAATCCTTTCGTTCTCCCCAGATATCTTTAACGACCCTGAAAATTTTTCGAAAGCCAACCCGCTAGTCACACCACAACACATTAAGCCAGAATGATACTTTTTATTCGCCTATGGAATCCTTCGATCAATTCCCAATAAACTGGGGGGAACAATCGCCCTAATCCTGTCAGTCACCATCCTTATAACTCTGCCATTCACCCACACTTCCAACCTACGATCAATAACCTTCCGCCCACTAGCCCAACTCACATTCTGAGCACTAGTTGCCACCTTTAT	CytB
1677	ATGATAATTACCCTCCTATTCATAATCCTTTCATTCTCCCCAGATATCTTTAACGACCCTGAAAATTTTTCAAAAGCCAACCCGCTAGTCACACCACAACACATTAAGCCAGAATGATACTTTTTATTCGCCTATGGAATCCTTCGATCAATTCCCAATAAACTGGGGGGAACAATCGCCCTAATCCTGTCAGTCGCCATCCTTATAACTCTGCCATTCACCCACACTTCCAACCTACGATCAATAACCTTCCGCCCACTAGCCCAACTCACATTCTGAACACTAGTTGCCACCTTTAT	CytB
1679	ATGATAATTACCCTCCTATTCATAATCCTTTCATTCTCCCCAGATATCTTTAACGACCCTGAAAATTTTTCGAAAGCCAACCCGCTAGTCACACCACAACACATTAAGCCAGAATGATACTTTTTATTCGCCTATGGAATCCTTCGATCAATTCCCAATAAACTGGGAGGAACAATCGCCCTAATCCTGTCAGTCACCATCCTTATAACTCTGCCATTCACCCACACTTCCAACCTACGATCAATAACCTTCCGCCCACTAGCCCAACTCACATTCTGAACACTAGTTGCCACCTTTAT	CytB
1681	ATGATAATTACCCTCCTATTCATAATCCTTTCATTCTCCCCAGATATCTTTAACGACCCTGAAAATTTTTCGAAAGCCAACCCGCTAGTCACACCACAACACATTAAGCCAGAATGATACTTTTTATTCGCCTATGGAATCCTTCGATCAATTCCCAATAAACTGGGAGGAACAATCGCCCTAATCCTGTCAGTCACCATCCTTATAACTCTGCCATTCACCCACACTTCCAACCTACGATCAATAACCTTCCGCCCACTAGCCCAACTCACATTCTGAACACTAGTTGCCACCTTTAT	CytB

## Sheet: Location and population
Sample ID	Population No.	Population name	Location	Sex
>1600	1	South Andaman	11.6022 92.60944	M
>1601	1	South Andaman	11.6022 92.60944	M
>1602	1	South Andaman	11.6025 92.60844	F
>1603	1	South Andaman	11.6025 92.60844	F
>1604	1	South Andaman	11.6022 92.60944	F
>1605	1	South Andaman	11.6022 92.60944	M
>1607	1	South Andaman	11.6025 92.60822	F
>1608	1	South Andaman	11.6156475 92.6192263	M
>1610	1	South Andaman	11.6159363 92.6197633	F
>1611	1	South Andaman	11.6155131 92.6195714	F
>1612	1	South Andaman	11.548723 92.6571779	M
>1613	1	South Andaman	11.5484948 92.6545647	_
>1614	1	South Andaman	11.5878031 92.6565099	_
>1615	1	South Andaman	11.541134 92.6498727	F
>1617	1	South Andaman	11.541134 92.6498727	F
>1618	1	South Andaman	11.5403924 92.6498889	F
>1619	1	South Andaman	11.5408049 92.6500381	M
>1620	6	Little Andaman	10.682818 92.496904	F
>1621	6	Little Andaman	10.682818 92.496904	F
>1623	6	Little Andaman	10.682818 92.496904	F
>1624	6	Little Andaman	10.682818 92.496904	M
>1625	6	Little Andaman	10.682818 92.496904	F
>1626	6	Little Andaman	10.682818 92.496904	M
>1627	6	Little Andaman	10.5483187 92.4569413	M
>1628	6	Little Andaman	10.5483187 92.4569413	M
>1629	6	Little Andaman	10.7435132 92.5401498	M
>1631	6	Little Andaman	10.7435132 92.5401498	F
>1633	5	Middle Andaman	12.8532791 92.8774695	M
>1634	5	Middle Andaman	12.8532791 92.8774695	M
>1635	5	Middle Andaman	12.8532791 92.8774695	F
>1636	5	Middle Andaman	12.8580367 92.8755987	M
>1637	5	Middle Andaman	12.8580367 92.8755987	M
>1638	5	Middle Andaman	12.8580367 92.8755987	M
>1639	5	Middle Andaman	12.8580367 92.8755987	M
>1640	5	Middle Andaman	12.8634312 92.8680049	M
>1641	5	Middle Andaman	12.8347984 92.8588438	M
>1642	5	Middle Andaman	12.8347984 92.8588438	M
>1643	5	Middle Andaman	12.830131 92.8514601	M
>1644	4	North Andaman	13.2190037 93.0381025	M
>1645	4	North Andaman	13.2190037 93.0381025	M
>1646	4	North Andaman	13.2190037 93.0381025	M
>1647	4	North Andaman	13.2190037 93.0381025	M
>1648	4	North Andaman	13.2190037 93.0381025	F
>1649	4	North Andaman	13.3624441 92.9328256	F
>1650	4	North Andaman	13.3624441 92.9328256	M
>1651	5	Middle Andaman	12.7367008 92.8067979	M
>1652	5	Middle Andaman	12.7367008 92.8067979	F
>1653	4	North Andaman	13.003645 92.8440107	M
>1654	4	North Andaman	13.003645 92.8440107	F
>1655	5	Middle Andaman	12.969009 92.8331944	M
>1656	5	Middle Andaman	12.7583113 92.8708393	F
>1657	5	Middle Andaman	12.7578179 92.8683685	M
>1658	5	Middle Andaman	12.7578179 92.8683685	F
>1659	3	Rangat	12.5019511 92.8756973	F
>1661	3	Rangat	12.5035519 92.8773621	F
>1662	3	Rangat	12.5035519 92.8773621	F
>1663	3	Rangat	12.5035519 92.8773621	M
>1664	3	Rangat	12.5258106 92.9046103	F
>1665	3	Rangat	12.5258106 92.9046103	F
>1666	3	Rangat	12.5258106 92.9046103	F
>1667	3	Rangat	12.5258106 92.9046103	F
>1668	2	Baratang	12.2308264 92.8064946	M
>1669	2	Baratang	12.1917583 92.7931594	M
>1670	2	Baratang	12.1917583 92.7931594	M
>1671	2	Baratang	12.1917583 92.7931594	M
>1672	2	Baratang	12.1917583 92.7931594	F
>1673	2	Baratang	12.1917583 92.7931594	M
>1674	2	Baratang	12.1917583 92.7931594	M
>1675	3	Middle Andaman	12.3842848 92.9282481	M
>1676	3	Middle Andaman	12.3842848 92.9282481	M
>1677	3	Middle Andaman	12.3818243 92.9288271	M
>1679	3	Rangat	12.0017661 93.0012296	F
>1680	3	Rangat	11.9904813 92.9805691	M
>1681	3	Rangat	11.9904813 92.9805691	M
>1682	3	Rangat	11.9881137 92.9820798	M
>1683	1	South Andaman	11.5114841 92.6997331	M
>1684	1	South Andaman	11.5114841 92.6997331	M
>1685	1	South Andaman	11.5114841 92.6997331	M
